# Supplementary material for: Evaluation of Trimethoprim/Sulfamethoxazole (SXT), Minocycline, Tigecycline, Moxifloxacin, and Ceftazidime Alone and in Combinations for SXT-Susceptible and SXT-Resistant Stenotrophomonas maltophilia by In Vitro Time-Kill Experiments
Source: PLoS One. 2016 Mar 21;11(3):e0152132. doi: 10.1371/journal.pone.0152132 (PMC4801212; doi:10.1371/journal.pone.0152132)
Supplement: S1 Table — Every of the data in the table stands for the mean value of two times count of the bacteria. (XLSX) [file pone.0152132.s001.xlsx]

## Sheet: Sheet1
Table 1a
growth	SXT	minocycline	moxifloxacin	tigecycline	SXT+minocycline	SXT+moxifloxacin	SXT+tigecycline	time
990000	1050000	855000	790000	1160000	1215000	650000	1040000	0h
10600000	4850000	555000	215000	6450000	870000	24500	5050000	3h
46000000	4450000	1150000	6400	31500000	2750	2500	3550000	6h
625000000	3550000	7000000	7500	74000000	1250000	1500	6900000	12h
530000000	3000000	1500000	14500000	615000000	550000	100	1500000	24h
Table 1b
growth	minocycline	moxifloxacin	tigecycline	ceftazidime	minocycline + moxifloxacin	minocycline + ceftazidime	tigecycline + moxifloxacin
990000	855000	790000	1160000	895000	785000	585000	1055000	0h
10600000	555000	215000	6450000	10600000	305000	725000	275000	3h
46000000	1150000	6400	31500000	21500000	110000	685000	31500	6h
625000000	7000000	7500	74000000	365000000	62500	350000	4300	12h
530000000	1500000	14500000	615000000	475000000	24500	185000	27000000	24h
Table 2a
growth	SXT	minocycline	moxifloxacin	tigecycline	SXT+minocycline	SXT+moxifloxacin	SXT+tigecycline
605000	605000	780000	815000	655000	620000	630000	815000	0h
6750000	6950000	5700000	6900000	7550000	5850000	5600000	8750000	3h
81500000	62000000	4850000	80000000	104500000	52000000	30500000	72500000	6h
69500000	25000000	50000000	126500000	45500000	50000000	36000000	89000000	12h
445000000	41000000	72500000	325000000	315000000	41500000	30500000	78000000	24h
table 2b
growth	minocycline	moxifloxacin	tigecycline	ceftazidime	minocycline + moxifloxacin	minocycline + ceftazidime	tigecycline + moxifloxacin
605000	780000	815000	655000	830000	675000	740000	840000	0h
6750000	5700000	6900000	7550000	6650000	1350000	5750000	4500000	3h
81500000	4850000	80000000	104500000	80000000	8450000	2800000	54500000	6h
69500000	50000000	126500000	45500000	94000000	5050000	3000000	64000000	12h
445000000	72500000	325000000	315000000	185000000	56000000	27000000	195000000	24h
